# Supplementary material for: Comparison of the Agilent, ROMA/NimbleGen and Illumina platforms for classification of copy number alterations in human breast tumors
Source: BMC Genomics. 2008 Aug 8;9:379. doi: 10.1186/1471-2164-9-379 (PMC2547478; doi:10.1186/1471-2164-9-379)
Supplement: Additional file 6 — Area Under Curve for ROC analysis for the three platforms Agilent 44 k, ROMA/NimbleGen 82 k, and Illumina 109 k. [file 1471-2164-9-379-S6.xls]

## Sheet: Table01
Additional file 6. Table of Area Under Curve for ROC analysis for the three platforms Agilent 44k, ROMA/NimbleGen 82k, and Illumina 109k
Threshold	ROMA/NimbleGen - Agilent	Illumina - Agilent	Agilent - ROMA/NimbleGen	Illumina - ROMA/NimbleGen	Agilent - Illumina	ROMA/NimbleGen - Illumina
0.20	0.7273	0.6931	0.7565	0.8519	0.7332	0.8135
0.40	0.8501	0.8191	0.6352	0.8929	0.8903	0.9188
0.60	0.8916	0.9139	0.6086	0.9180	0.9656	0.9451
0.80	0.9172	0.9452	0.9148	0.9860	0.9948	0.9467
1.00	0.9587	0.9702	0.9750	0.9935	0.9966	0.9853
