# Supplementary material for: Comparison of the Agilent, ROMA/NimbleGen and Illumina platforms for classification of copy number alterations in human breast tumors
Source: BMC Genomics. 2008 Aug 8;9:379. doi: 10.1186/1471-2164-9-379 (PMC2547478; doi:10.1186/1471-2164-9-379)
Supplement: Additional file 7 — A PCF curve was fitted to each array and interpolation values were obtained on a regular genomic grid consisting of 2936 loci (see Methods). Aberrations were called using the following thresholds of detection (see Methods), equal to T = 0.40 for Agilent, T = 0.19 for ROMA/NimbleGen, and T = 0.23 for Illumina. Shown are confusion matrices for every pair of classifications (Agilent versus ROMA/NimbleGen, Agilent versus Illumina, and ROMA/NimbleGen versus Illumina). [file 1471-2164-9-379-S7.xls]

## Sheet: Table2
Additional file 7. Table of concordance between the three platforms
fAgilent 44k, ROMA/NimbleGen 82k, and Illumina 109k
(A = Amplifications, N = Normal, and D = Deletions)
			ROMA/NimbleGen
		A	N	D
	A	2061	1194	124
Agilent	N	1862	46873	3737
	D	5	1023	1841
			Illumina
		A	N	D
	A	1926	1425	28
Agilent	N	2439	46631	3402
	D	1	1017	1851
			Illumina
		A	N	D
	A	2298	1576	54
ROMA	N	2057	45154	1879
	D	11	2343	3348
