# Supplementary material for: Comparison of the Agilent, ROMA/NimbleGen and Illumina platforms for classification of copy number alterations in human breast tumors
Source: BMC Genomics. 2008 Aug 8;9:379. doi: 10.1186/1471-2164-9-379 (PMC2547478; doi:10.1186/1471-2164-9-379)
Supplement: Additional file 8 — Copy number variations for chromosome 3, 50.30–50.70 Mbp. Listed are platforms Agilent 44 k (A), ROMA/NimbleGen 82 k (R), and Illumina 109 k (I), position in bp, clone ID, gene description and name. [file 1471-2164-9-379-S8.xls]

## Sheet: chr 3 _ 50
	Additional file 8. Table of copy number variation for chromosome 3, 50.30-50.70 Mbp
chr.	P	Position	gain	loss	clon ID	description	gen name
3	A	50301542	0	2	A_14_P123479	Homo sapiens interferon-related developmental regulator 2	IFRD2
3	A	50308999	0	2	A_14_P125653	Homo sapiens hyaluronoglucosaminidase 3	HYAL3
3	A	50314739	0	2	A_14_P118475	Homo sapiens hyaluronoglucosaminidase 1	HYAL1
3	A	50315495	0	2	A_14_P107822	Homo sapiens hyaluronoglucosaminidase 1	HYAL1
3	A	50317175	0	2	A_14_P119033	Unknown	Unknown
3	A	50330225	0	2	A_14_P117209	Hyaluronidase 2 precursor (EC 3.2.1.35)	HYAL2
3	A	50337323	0	2	A_14_P138457	Unknown	Unknown
3	A	50342593	1	1	A_14_P122086	Homo sapiens Ras association (RalGDS/AF-6) domain family 1	RASSF1
3	A	50355830	2	1	A_14_P135697	Homo sapiens zinc finger, MYND domain containing 10	ZMYND10
3	A	50360400	15	0	A_14_P134333	Homo sapiens tumor suppressor candidate 4	TUSC4
3	A	50365380	18	0	A_14_P109693	Homo sapiens cytochrome b-561 domain containing 2	CYB561D2
3	A	50369810	18	0	A_14_P126218	Homo sapiens placental protein 6	PL6
3	A	50383806	18	0	A_14_P129367	Homo sapiens calcium channel, voltage-dependent, alpha 2/delta subunit 2	CACNA2D2
3	A	50415250	18	0	A_14_P132425	Homo sapiens calcium channel, voltage-dependent, alpha 2/delta subunit 2	CACNA2D2
3	A	50514211	18	0	A_14_P103394	Homo sapiens calcium channel, voltage-dependent, alpha 2/delta subunit 2	CACNA2D2
3	A	50576250	18	0	A_14_P131216	Homo sapiens chromosome 3 open reading frame 18	C3orf18
3	A	50582770	18	0	A_14_P104222	Homo sapiens HemK methyltransferase family member 1	HEMK1
3	A	50621450	18	0	A_14_P114537	Homo sapiens cytokine inducible SH2-containing protein	CISH
3	A	50635102	18	0	A_14_P131289	Homo sapiens mitogen-activated protein kinase-activated protein kinase 3	MAPKAPK3
3	A	50640965	18	0	A_14_P115251	Homo sapiens mitogen-activated protein kinase-activated protein kinase 3	MAPKAPK3
3	A	50654120	1	1	A_14_P120478	Homo sapiens mitogen-activated protein kinase-activated protein kinase 3	MAPKAPK3
3	A	50688744	0	2	A_14_P101510	Homo sapiens dedicator of cytokinesis 3	DOCK3
3	R	50314426	0	4	nim-28735-1-A
3	R	50449614	0	4	nim-28733-1-B
3	R	50457331	0	4	nim-28732-1-B
3	R	50524434	0	4	nim-28731-1-A
3	R	50572517	0	3	nim-28730-2-A
3	R	50628471	0	3	nim-28729-1-A
3	R	50634874	0	3	nim-28728-1-B
3	R	50653390	0	3	nim-28727-1-B
3	R	50660914	0	3	nim-28726-1-A
3	I	50309235	0	3	rs2269432
3	I	50316330	0	3	rs12488302
3	I	50332873	0	3	rs709210
3	I	50338775	0	3	rs2236946
3	I	50349297	0	3	rs2073499
3	I	50406414	0	3	rs734767
3	I	50440979	0	3	rs2236968
3	I	50449288	0	3	rs2236973
3	I	50449578	0	3	rs2236974
3	I	50451382	0	3	rs743757
3	I	50468384	0	3	rs743859
3	I	50488161	0	3	rs916288
3	I	50503096	0	3	rs763030
3	I	50517730	0	3	rs3806706
3	I	50549217	0	3	rs398703
3	I	50569840	0	2	rs129310
3	I	50572952	0	2	rs2269505
3	I	50583484	0	2	rs2227292
3	I	50584628	0	2	rs2232248
3	I	50592426	0	2	rs762889
3	I	50620162	0	2	rs2239753
3	I	50620417	0	2	rs2239752
3	I	50622892	0	2	rs2239751
3	I	50643536	0	2	rs616689
3	I	50649472	0	2	rs396302
3	I	50661521	0	2	rs2170840
3	I	50683724	0	2	rs1077215
