# Supplementary material for: Comparison of the Agilent, ROMA/NimbleGen and Illumina platforms for classification of copy number alterations in human breast tumors
Source: BMC Genomics. 2008 Aug 8;9:379. doi: 10.1186/1471-2164-9-379 (PMC2547478; doi:10.1186/1471-2164-9-379)
Supplement: Additional file 9 — Copy number variation for chromosome 14, 19.00–20.00 Mbp. Listed are platforms Agilent 44 k (A), ROMA/NimbleGen 82 k (R), and Illumina 109 k (I), position in bp, clone ID, gene description and name. [file 1471-2164-9-379-S9.xls]

## Sheet: chr 14 _ 19
	Additional file 9. Table of copy number variation for chromosome 14, 19.00-20.00 Mbp
chr.	P	Position	gain	loss	clon ID	description	gen name
14	A	19365051	0	1	A_14_P121416	Unknown
14	A	19508845	0	1	A_14_P123784	Unknown
14	A	19830186	0	1	A_14_P134145	Homo sapiens tetratricopeptide repeat domain 5	TTC5
14	A	19843199	0	1	A_14_P114086	Homo sapiens tetratricopeptide repeat domain 5	TTC5
14	A	19851375	0	1	A_14_P110256	Homo sapiens cyclin B1 interacting protein 1	CCNB1IP1
14	A	19864368	0	1	A_14_P130456	Homo sapiens cyclin B1 interacting protein 1	CCNB1IP1
14	A	19869350	0	1	A_14_P129626	Homo sapiens cyclin B1 interacting protein 1	CCNB1IP1
14	A	19895020	0	1	A_14_P112016	Homo sapiens poly (ADP-ribose) polymerase family, member 2	PARP2
14	A	19918227	0	1	A_14_P101350	Homo sapiens telomerase-associated protein 1	TEP1
14	A	19956016	0	1	A_14_P102845	Unknown
14	A	19991007	0	1	A_14_P103248	Homo sapiens O-sialoglycoprotein endopeptidase	OSGEP
14	A	19993548	0	1	A_14_P133179	Homo sapiens APEX nuclease (multifunctional DNA repair enzyme) 1	APEX1
14	A	19994923	0	1	A_14_P102533	Homo sapiens APEX nuclease (multifunctional DNA repair enzyme) 1	APEX1
14	A	19995546	0	1	A_14_P110066	Homo sapiens APEX nuclease (multifunctional DNA repair enzyme) 1	APEX1
14	A	19995996	0	1	A_14_P114242	Homo sapiens chromosome 14 open reading frame 9	C14orf9
14	A	19997548	0	1	A_14_P135468	Homo sapiens chromosome 14 open reading frame 9	C14orf9
14	R	19267477	0	11	nim-119047-1-B
14	R	19360477	0	11	nim-119055-2-B
14	R	19385807	0	11	nim-119056-1-B
14	R	19395948	0	11	nim-119057-2-B
14	R	19430969	0	11	nim-119058-1-B
14	R	19433901	0	11	nim-119059-1-A
14	R	19439315	0	11	nim-119062-1-B
14	R	19463194	0	11	nim-119063-1-B
14	R	19468632	0	11	nim-119064-1-B
14	R	19468910	0	11	nim-119065-1-B
14	R	19587855	0	11	nim-119068-1-A
14	R	19602770	0	11	nim-119069-1-B
14	R	19603017	0	11	nim-119070-1-A
14	R	19728233	0	11	nim-119075-1-A
14	R	19767523	0	11	nim-119077-2-B
14	R	19778216	0	8	nim-119078-1-A
14	R	19836988	0	6	con192k-69
14	R	19837292	0	4	nim-119085-1-A
14	R	19891830	0	4	nim-119087-1-B
14	R	19896107	0	3	nim-119088-2-B
14	R	19954940	0	3	nim-119090-1-B
14	R	19969890	0	3	nim-119091-1-A
14	R	19993826	0	3	nim-119092-2-B
14	I	19515210	0	0	rs1972373
14	I	19549830	0	1	rs7146362
14	I	19598047	0	1	rs1958715
14	I	19598161	0	1	rs1958716
14	I	19598199	0	1	rs1959630
14	I	19598859	0	1	rs1959629
14	I	19598883	0	1	rs1959628
14	I	19602219	0	1	rs944398
14	I	19656272	0	1	rs9323534
14	I	19658733	0	1	rs1888370
14	I	19678128	0	1	rs1958698
14	I	19735680	0	1	rs4981088
14	I	19762028	0	1	rs12891553
14	I	19764442	0	1	rs1959344
14	I	19767440	0	1	rs12434822
14	I	19767908	0	1	rs4981844
14	I	19768079	0	1	rs1953558
14	I	19768138	0	1	rs1953559
14	I	19768344	0	1	rs1953560
14	I	19825127	0	1	rs1057605
14	I	19837458	0	1	rs2318864
14	I	19850207	0	1	rs3784244
14	I	19881428	0	1	rs2297617
14	I	19883512	0	1	rs3093890
14	I	19884853	0	1	rs1713430
14	I	19888442	0	1	rs3093902
14	I	19888952	0	1	rs3093904
14	I	19894255	0	1	rs3093933
14	I	19894699	0	1	rs878156
14	I	19894853	0	1	rs878157
14	I	19895202	0	1	rs3093939
14	I	19895805	0	1	rs2700
14	I	19904649	0	1	rs1713418
14	I	19907541	0	1	rs938886
14	I	19913729	0	1	rs1760908
14	I	19917042	0	1	rs938887
14	I	19919933	0	1	rs1713456
14	I	19922610	0	1	rs1713458
14	I	19922657	0	1	rs1760903
14	I	19928853	0	1	rs872072
14	I	19929045	0	1	rs872074
14	I	19929913	0	1	rs1713423
14	I	19933651	0	1	rs1713417
14	I	19942580	0	1	rs2275009
14	I	19942721	0	1	rs1760898
14	I	19946093	0	1	rs1760897
14	I	19966084	0	1	rs1760947
14	I	19967516	0	1	rs1953225
14	I	19986798	0	1	rs938883
14	I	19986827	0	1	rs938882
14	I	19987282	0	1	rs938881
14	I	19989883	0	1	rs1320150
14	I	19992989	0	1	rs1760944
14	I	19996539	0	1	rs1760943
14	I	19999878	0	1	rs1760941
