# Supplementary material for: Comparison of the Agilent, ROMA/NimbleGen and Illumina platforms for classification of copy number alterations in human breast tumors
Source: BMC Genomics. 2008 Aug 8;9:379. doi: 10.1186/1471-2164-9-379 (PMC2547478; doi:10.1186/1471-2164-9-379)
Supplement: Additional file 10 — Copy number variation for chromosome 14, 21.20–22.00 Mbp. Listed are platforms Agilent 44 k (A), ROMA/NimbleGen 82 k (R), and Illumina 109 k (I), position in bp, clone ID, gene description and name. [file 1471-2164-9-379-S10.xls]

## Sheet: chr 14 _ 21
	Additional file 10. Table of copy number variation for chromosome 14, 21.20-22.00 Mbp
chr.	P	Position	gain	loss	clon ID	description	gen name
14	A	21262184	0	0	A_14_P115680	Homo sapiens T cell receptor alpha locus, mRNA (IMAGE:5228329)	TRA@
14	A	21392430	0	0	A_14_P114981	Homo sapiens hypothetical protein MGC40069	MGC40069
14	A	21766804	0	0	A_14_P131293	Homo sapiens T cell receptor alpha locus, mRNA (IMAGE:5228329)	TRA@
14	A	21920051	0	0	A_14_P136453	Homo sapiens T cell receptor alpha locus, mRNA (IMAGE:5228329)	TRA@
14	A	21958644	0	0	A_14_P115037	Homo sapiens T cell receptor alpha locus, mRNA (IMAGE:5228329)	TRA@
14	R	21203889	0	3	nim-119161-3-A
14	R	21208328	0	3	nim-119164-1-B
14	R	21243168	0	3	nim-119166-2-B
14	R	21250714	0	3	nim-119167-1-A
14	R	21265646	0	3	nim-119169-1-A
14	R	21273931	0	3	nim-119170-1-A
14	R	21300196	0	3	nim-119171-1-A
14	R	21312732	0	3	nim-119172-1-A
14	R	21316670	0	3	nim-119174-1-B
14	R	21347031	0	3	nim-119177-1-B
14	R	21347712	0	3	nim-119178-2-B
14	R	21348087	0	2	nim-119179-1-B
14	R	21378135	0	2	nim-119182-2-B
14	R	21420840	0	2	nim-119185-3-A
14	R	21424599	0	2	nim-119186-1-B
14	R	21461281	0	3	nim-119189-2-B
14	R	21478695	0	3	nim-119190-2-B
14	R	21479220	0	4	nim-119191-1-B
14	R	21581347	0	4	nim-119193-1-A
14	R	21594702	0	4	nim-119195-1-A
14	R	21624522	0	4	nim-119196-3-B
14	R	21645735	0	4	nim-119198-1-A
14	R	21646020	0	4	nim-119199-1-A
14	R	21671391	0	5	nim-119202-3-A
14	R	21676330	0	5	nim-119204-1-A
14	R	21709550	0	5	nim-119206-3-A
14	R	21731887	0	5	nim-119207-2-B
14	R	21744056	0	5	nim-119209-1-B
14	R	21744631	0	5	nim-119210-1-B
14	R	21768885	0	5	nim-119211-1-A
14	R	21816274	0	5	nim-119212-1-A
14	R	21837528	0	5	nim-119214-1-A
14	R	21845594	0	5	nim-119217-1-A
14	R	21876129	0	5	nim-119220-3-B
14	R	21910464	0	5	nim-119223-1-A
14	R	21946526	0	5	nim-119225-3-A
14	R	21971069	0	5	nim-119226-2-B
14	R	21971465	0	5	nim-119227-1-A
14	R	21972359	0	5	nim-119228-2-A
14	R	21994456	0	5	nim-119229-1-A
14	I	21203256	1	1	rs12717305
14	I	21203488	1	1	rs2874103
14	I	21203837	1	1	rs970382
14	I	21208277	2	1	rs970025
14	I	21260916	2	1	rs1018344
14	I	21279829	3	1	rs10438000
14	I	21305730	4	1	rs718433
14	I	21393983	5	1	rs2204936
14	I	21394077	5	1	rs2204938
14	I	21417594	6	1	rs1159817
14	I	21426391	6	1	rs10483261
14	I	21459943	6	1	rs4981390
14	I	21541173	6	0	rs3811327
14	I	21586064	6	0	rs731964
14	I	21624853	6	0	rs2272549
14	I	21767521	6	0	rs1269449
14	I	21767615	6	0	rs1269450
14	I	21800768	6	0	rs7153774
14	I	21817304	6	0	rs4982599
14	I	21926372	6	0	rs3811248
14	I	21928200	6	0	rs3811247
14	I	21953018	6	0	rs760019
14	I	21956617	6	0	rs2301199
14	I	21989421	6	0	rs11844715
