# Supplementary material for: Comparison of the Agilent, ROMA/NimbleGen and Illumina platforms for classification of copy number alterations in human breast tumors
Source: BMC Genomics. 2008 Aug 8;9:379. doi: 10.1186/1471-2164-9-379 (PMC2547478; doi:10.1186/1471-2164-9-379)
Supplement: Additional file 11 — Copy number variation for chromosome 15, 18.40–20.40 Mbp. Listed are platforms Agilent 44 k (A), ROMA/NimbleGen 82 k (R), and Illumina 109 k (I), position in bp, clone ID, gene description and name. [file 1471-2164-9-379-S11.xls]

## Sheet: chr 15 _ 18
	Additional file 11. Table of copy number variation for chromosome 15, 18.40-20.40 Mbp
chr.	P	Position	gain	loss	clon ID	description	gen name
15	A	20335887	0	8	A_14_P105266	Unknown
15	R	18441324	11	0	nim-124107-1-A
15	R	18526972	11	0	nim-124187-2-B
15	R	18554587	11	0	nim-124158-1-A
15	R	19176462	11	0	nim-124203-2-A
15	R	19397773	11	0	nim-124196-1-A
15	R	19419491	11	0	nim-124195-1-A
15	R	19428434	11	0	nim-124194-3-A
15	R	19439680	11	0	nim-124193-2-A
15	R	19440136	11	0	nim-124192-3-B
15	R	19538804	11	0	nim-124187-2-B
15	R	19566422	11	0	nim-124158-1-A
15	R	19770043	11	0	nim-124193-2-A
15	R	19770499	11	0	nim-124192-3-B
15	R	19880495	11	0	nim-124177-3-B
15	R	19951259	11	0	nim-124172-1-B
15	R	19951972	11	0	nim-124171-1-B
15	R	19984597	11	0	nim-124167-1-B
15	R	19988332	11	0	nim-124164-3-B
15	R	20048859	11	0	nim-124208-2-A
15	R	20316544	3	3	nim-28368-1-B
15	R	20385609	1	3	nim-124227-1-B
15	R	20398964	1	3	nim-124225-2-A
15	I	18451755	1	2	rs7179358
15	I	18452025	1	3	rs4932079
15	I	20391399	1	3	rs12595224
