# Supplementary material for: Comparison of the Agilent, ROMA/NimbleGen and Illumina platforms for classification of copy number alterations in human breast tumors
Source: BMC Genomics. 2008 Aug 8;9:379. doi: 10.1186/1471-2164-9-379 (PMC2547478; doi:10.1186/1471-2164-9-379)
Supplement: Additional file 12 — Copy number variation for chromosome 20, 60.00–60.50 Mbp. Listed are platforms Agilent 44 k (A), ROMA/NimbleGen 82 k (R), and Illumina 109 k (I), position in bp, clone ID, gene description and name. [file 1471-2164-9-379-S12.xls]

## Sheet: chr 20 _ 60
	Additional file 12. Table of copy number variation for chromosome 20, 60.00-60.50 Mbp
chr.	P	Position	gain	loss	clon ID	description	gen name
20	A	60008601	6	0	A_14_P102112	H. S. TAF4 RNA polymerase II, TATA box binding protein (TBP)-ass. factor	TAF4
20	A	60039825	6	0	A_14_P118083	H. S. TAF4 RNA polymerase II, TATA box binding protein (TBP)-ass. factor	TAF4
20	A	60071419	6	0	A_14_P134733	H. S. TAF4 RNA polymerase II, TATA box binding protein (TBP)-ass. factor	TAF4
20	A	60137357	6	0	A_14_P133291	Homo sapiens chromosome 20 open reading frame 40	C20orf40
20	A	60145174	6	0	A_14_P120210	Unknown
20	A	60164420	7	0	A_14_P125092	H. S. synovial sarcoma translocation gene on chromosome 18-like 1	SS18L1
20	A	60188644	8	0	A_14_P138445	H. S. synovial sarcoma translocation gene on chromosome 18-like 2	SS18L1
20	A	60205864	8	0	A_14_P123108	Homo sapiens GTP binding protein 5 (putative)	GTPBP5
20	A	60211449	10	0	A_14_P115723	Homo sapiens cDNA clone UI-E-EJ1-ajp-p-02-0-UI 3'	BQ185726
20	A	60225119	10	0	A_14_P112855	Homo sapiens histamine receptor H3	HRH3
20	A	60247696	10	0	A_14_P123376	Homo sapiens oxysterol binding protein-like 2	OSBPL2
20	A	60268428	10	0	A_14_P108152	Homo sapiens oxysterol binding protein-like 2	OSBPL2
20	A	60317278	11	0	A_14_P126714	Unknown
20	A	60317520	11	0	A_14_P136407	Homo sapiens laminin, alpha 5	LAMA5
20	A	60333345	10	0	A_14_P100125	Homo sapiens laminin, alpha 5	LAMA5
20	A	60352782	10	0	A_14_P109224	Homo sapiens laminin, alpha 5	LAMA5
20	A	60396262	10	0	A_14_P122003	Homo sapiens ribosomal protein S21	RPS21
20	A	60418677	9	0	A_14_P121590	Unknown
20	A	60474168	8	0	A_14_P126486	Homo sapiens GATA binding protein 5	GATA5
20	R	60022819	3	0	nim-144845-3-A
20	R	60078381	3	0	nim-144846-1-A
20	R	60129119	3	0	nim-144847-1-A
20	R	60136795	3	0	nim-144848-1-B
20	R	60149178	3	0	nim-144849-3-A
20	R	60161079	3	0	nim-144851-1-A
20	R	60181139	3	0	nim-144852-2-A
20	R	60188471	3	0	nim-144853-3-B
20	R	60257616	3	0	nim-144854-2-B
20	R	60317559	3	0	nim-144855-1-B
20	R	60371720	3	0	nim-144856-2-A
20	R	60379960	3	0	nim-144857-1-A
20	I	60005707	3	0	rs6089593
20	I	60006058	3	0	rs2296081
20	I	60007611	3	0	rs2296083
20	I	60071032	3	0	rs4925337
20	I	60072228	3	0	rs6142941
20	I	60133949	3	0	rs4538273
20	I	60137102	3	0	rs6121904
20	I	60145906	3	0	rs2281740
20	I	60146727	3	0	rs1135961
20	I	60174282	3	0	rs2295207
20	I	60181611	3	0	rs6061450
20	I	60182578	3	0	rs6142969
20	I	60184252	3	0	rs6142970
20	I	60201892	3	0	rs2236527
20	I	60208891	3	0	rs1739591
20	I	60209577	3	0	rs1054885
20	I	60209670	3	0	rs2184161
20	I	60209839	3	0	rs2151511
20	I	60210465	3	0	rs2144279
20	I	60210550	3	0	rs2184157
20	I	60210627	3	0	rs6061457
20	I	60224817	3	0	rs3787430
20	I	60241421	3	0	rs6089695
20	I	60242061	3	0	rs1739584
20	I	60267295	3	0	rs3787434
20	I	60271142	3	0	rs3787435
20	I	60271695	3	0	rs3818745
20	I	60290429	3	0	rs2274938
20	I	60294456	3	0	rs6089342
20	I	60300905	3	0	rs2379130
20	I	60306090	3	0	rs6089726
20	I	60315175	3	0	rs2427275
20	I	60316668	3	0	rs2236523
20	I	60320976	3	0	rs944895
20	I	60324203	3	0	rs2236522
20	I	60329092	3	0	rs2297587
20	I	60331116	3	0	rs3737137
20	I	60333876	3	0	rs2427284
20	I	60335381	3	0	rs875379
20	I	60346078	3	0	rs2427289
20	I	60354439	3	0	rs4925386
20	I	60355038	3	0	rs4925229
20	I	60360744	3	0	rs483876
20	I	60360807	3	0	rs624313
20	I	60370992	3	0	rs477859
20	I	60377186	3	0	rs3810552
20	I	60379632	3	0	rs2427300
20	I	60394666	3	0	rs6121557
20	I	60394760	3	0	rs6121558
20	I	60396889	3	0	rs6089356
20	I	60397459	3	0	rs8668
20	I	60397517	3	0	rs747949
20	I	60397696	3	0	rs747948
20	I	60398024	3	0	rs6121396
20	I	60398981	3	0	rs11697527
20	I	60401991	3	0	rs1570027
20	I	60403518	3	0	rs2427311
20	I	60411756	3	0	rs1570024
20	I	60436426	3	0	rs744533
20	I	60472738	3	0	rs7344065
20	I	60473848	3	0	rs6061243
20	I	60482326	3	0	rs6061247
